# Supplementary material for: Cooperative amyloid fibre binding and disassembly by the Hsp70 disaggregase
Source: EMBO J. 2022 Jun 13;41(16):e110410. doi: 10.15252/embj.2021110410 (PMC9379549; doi:10.15252/embj.2021110410)
Supplement: Supplementary file 5 — Movie EV4 [file EMBJ-41-e110410-s007.zip]

Archive with 4 entries (4 files):
- Movie EV4.docx
- __MACOSX/._Movie EV4.docx
- tomo24.avi
- __MACOSX/._tomo24.avi
